# Supplementary material for: The nasal microbiota of two marine fish species: diversity, community structure, variability, and first insights into the impacts of climate change-related stressors
Source: FEMS Microbiol Ecol. 2025 Feb 17;101(3):fiaf018. doi: 10.1093/femsec/fiaf018 (PMC11879562; doi:10.1093/femsec/fiaf018)
Supplement: fiaf018_Supplemental_Files [file fiaf018_supplemental_files.zip]

Archive with 5 entries (5 files):
- revised_SuppFigures.docx
- revised_Supplementary_Tables.xlsx
- Supplementary Figure Legendsv2.docx
- Supplementary_RawData_NasalMicrobiota_Cohen-Rengifo_et_al_2024.xlsx
- Supplementary_Script_NasalMicrobiota_Cohen-Rengifo_et_al_2024.R
