# Supplementary material for: The nasal microbiota of two marine fish species: diversity, community structure, variability, and first insights into the impacts of climate change-related stressors
Source: FEMS Microbiol Ecol. 2025 Feb 17;101(3):fiaf018. doi: 10.1093/femsec/fiaf018 (PMC11879562; doi:10.1093/femsec/fiaf018)
Supplement: fiaf018_Supplemental_Files [file fiaf018_supplemental_files.zip › revised_Supplementary_Tables.xlsx]

## Sheet: TS1_fish_origin&rearing
Table S1. General information on fishes and their rearing tanks on the day of sampling. Sd: standanrd deviation, NIST: National Institute of Standards and Technology
	Species Comparison Analysis - Seabass & Cod			Climate Change-related Simulation on Cod
Species	Seabass		Cod	Cod
Site	Brest	Palavas	Tromsø	Tromsø
Hatching date	2021-03-14	2021-02-19	31/01-15/02 2021	31/01-15/02 2021
Sampling date	2022-04-06	2022-04-20	2022-06-24	2022-06-27
Age (dph) at sampling	388	425	494-509	497-512
Total body length (mean ± sd, cm)	12.4 ± 1.3	20.3 ± 1.9	27.9 ± 2.0	28.3 ± 1.7
Rearing	under ambient conditions			under climate change-related conditions
Temperature	11.6°C	22.5°C	6.8°C	control treatment (8°C) or heatwave treatment (8-16-8°C)
pH_NIST	8.045	8.068	7.913	control treatments (pH~8.1) or acidified treatments (pH~7.7)
Salinity	34	37	34	34
Photoperiod	12h light	12h light	natural 24h light	24h light
Type of seawater circuit	flow through	semi-open	flow through	flow through

## Sheet: TS2_Alpha_Diversity
Table S2. Statistical results of the T-test addressing Observed Richness adn Shannon Alpha Diversity of bacterial community per grouping factor. n1: sample size of group1; n2: sample size of group2; df: degrees of freedom; p-adj: Bonferroni adjusted p-value. Comparisons between groups ontrasts significances per genus are shown as: ns (non-significant) if p-adj > 0.05, *** if p-adj ≤ 0.001. CT: Co…
Project	Grouping Factor	Diversity Index	group1	group2	n1	n2	T test	df	p-value	p-adj	significance
Species Comparison Analysis - Seabass & Cod	rosette site : seawater site	Observed	rosette_brest	rosette_tromso	34	38	8.17633	37.4892	7.41e-10	1.3338e-08	***
		Observed	rosette_palavas	rosette_tromso	32	38	10.8232	38.652	2.91e-13	5.238e-12	***
		Observed	rosette_brest	rosette_palavas	34	32	-0.0463912	59.967	0.963	1	ns
		Observed	rosette_brest	water_brest	34	2	-27.0361	1.11483	0.016	0.288	ns
		Observed	rosette_palavas	water_palavas	32	2	-27.3742	1.01543	0.022	0.396	ns
		Observed	water_brest	water_palavas	2	2	-12.16	1.47059	0.019	0.342	ns
		Shannon	rosette_brest	rosette_tromso	34	38	4.84289	63.3548	8.59e-06	0.00015462	***
		Shannon	rosette_palavas	rosette_tromso	32	38	1.8004	47.0809	0.078	1	ns
		Shannon	rosette_brest	rosette_palavas	34	32	4.44372	38.3565	7.31e-05	0.0013158	**
		Shannon	rosette_brest	water_brest	34	2	-18.5043	33.4243	3.91e-19	7.038e-18	***
		Shannon	rosette_palavas	water_palavas	32	2	-23.4872	1.11968	0.019	0.342	ns
		Shannon	water_brest	water_palavas	2	2	-4.17267	1.07715	0.136	1	ns
Climate Change-related Simulation on Cod	tank	Observed	CT1	CT2	3	2	1.0903	2.71979	0.363	1	ns
		Observed	CT1	CT3	3	3	-0.593442	3.83306	0.586	1	ns
		Observed	CT2	CT3	2	3	-1.62448	2.51829	0.22	1	ns
		Observed	AT1	AT2	3	3	-1.484	3.51654	0.221	1	ns
		Observed	AT1	AT3	3	3	-1.10265	2.94865	0.352	1	ns
		Observed	AT2	AT3	3	3	0.0762493	3.68832	0.943	1	ns
		Observed	HT1	HT2	3	3	1.55839	2.24903	0.246	1	ns
		Observed	HT1	HT3	3	3	0.244339	3.89501	0.819	1	ns
		Observed	HT2	HT3	3	3	-1.01824	2.17913	0.408	1	ns
		Observed	AHT1	AHT2	3	2	0.660341	2.29718	0.569	1	ns
		Observed	AHT1	AHT3	3	3	0.970781	2.0467	0.432	1	ns
		Observed	AHT2	AHT3	2	3	0.969422	1.30607	0.477	1	ns
		Shannon	CT1	CT2	3	2	0.962218	2.97101	0.408	1	ns
		Shannon	CT1	CT3	3	3	-1.57483	2.96786	0.214	1	ns
		Shannon	CT2	CT3	2	3	-3.20249	1.85536	0.094	1	ns
		Shannon	AT1	AT2	3	3	-0.657701	3.39371	0.553	1	ns
		Shannon	AT1	AT3	3	3	1.10154	2.74889	0.358	1	ns
		Shannon	AT2	AT3	3	3	2.56063	3.55797	0.07	1	ns
		Shannon	HT1	HT2	3	3	0.548229	2.75894	0.625	1	ns
		Shannon	HT1	HT3	3	3	0.51032	3.4761	0.64	1	ns
		Shannon	HT2	HT3	3	3	0.205593	2.34485	0.854	1	ns
		Shannon	AHT1	AHT2	3	2	0.156217	2.00495	0.89	1	ns
		Shannon	AHT1	AHT3	3	3	0.111819	2.74551	0.919	1	ns
		Shannon	AHT2	AHT3	2	3	-0.0774466	2.02555	0.945	1	ns
Climate Change Simulation on Cod	treatment	Observed	AT	CT	9	8	-1.13441	13.8177	0.276	1	ns
		Observed	CT	HT	8	9	0.187657	14.6971	0.854	1	ns
		Observed	AHT	CT	8	8	1.00476	7.42029	0.347	1	ns
		Observed	AT	HT	9	9	-0.977802	15.6423	0.343	1	ns
		Observed	AHT	AT	8	9	1.25908	7.26626	0.247	1	ns
		Observed	AHT	HT	8	9	1.05063	7.36119	0.327	1	ns
		Shannon	AT	CT	9	8	-1.73534	11.5352	0.109	1	ns
		Shannon	CT	HT	8	9	-0.631936	13.3567	0.538	1	ns
		Shannon	AHT	CT	8	8	0.490512	13.1146	0.632	1	ns
		Shannon	AT	HT	9	9	-2.94212	15.2103	0.01	0.18	ns
		Shannon	AHT	AT	8	9	1.97043	9.82083	0.078	1	ns
		Shannon	AHT	HT	8	9	0.0115754	11.2842	0.991	1	ns

## Sheet: TS3_Beta_Diversity
Table S3. PERMANOVA and Adonis comparisons addressing Beta diversity according to rosette and seawater site and treatment. Adjusted p-values (p-adj) and contrasts significances are shown as: ns (non-significant) if p-adj > 0.05, * if 0.01 < p-adj ≤ 0.05, ** if 0.001 < p-adj ≤ 0.01, *** if p-adj ≤ 0.001.
Species Comparison Analysis - Seabass & Cod								Climate Change-related Simulation on Cod
Bray-Curtis	Df	Summ of Squares	R2	F	Pr(>F)			Bray-Curtis	Df	Summ of Squares	R2	F	Pr(>F)
rosette site : seawater site	4	13.001	0.343335	13.4633	0.001			treatment	3	1.18539	0.0854524	0.934367	0.703
Residual	103	24.8658	0.656665	NA	NA			Residual	30	12.6866	0.914548	NA	NA
Total	107	37.8668	1	NA	NA			Total	33	13.8719	1	NA	NA
Adonis comparisons	Df	Summ of Squares	F.Model	R2	p-val	p-adj	sig
rosette_tromso vs rosette_brest	1	6.83079	22.6672	0.244609	0.001	0.01	**
rosette_tromso vs rosette_palavas	1	8.06315	33.1586	0.327788	0.001	0.01	**
rosette_tromso vs water_brest	1	1.13793	3.3102	0.0801304	0.001	0.01	**
rosette_tromso vs water_palavas	1	1.13457	3.29903	0.0798816	0.006	0.06
rosette_brest vs rosette_palavas	1	1.13961	6.23401	0.0887606	0.001	0.01	**
rosette_brest vs water_brest	1	1.20358	4.97404	0.127624	0.002	0.02	*
rosette_brest vs water_palavas	1	1.21325	5.01065	0.128443	0.002	0.02	*
rosette_palavas vs water_brest	1	1.3546	11.8176	0.269701	0.002	0.02	*
rosette_palavas vs water_palavas	1	1.3623	11.867	0.270522	0.001	0.01	**
water_brest vs water_palavas	1	0.594108	5.91069	0.747177	0.333333	1
Wunifrac	Df	Summ of Squares	R2	F	Pr(>F)			Wunifrac	Df	Summ of Squares	R2	F	Pr(>F)
rosette site : seawater site	4	0.0138917	0.133082	3.95293	0.032			treatment	3	0.024097	0.0512433	0.54011	0.758
Residual	103	0.0904929	0.866918	NA	NA			Residual	30	0.446149	0.948757	NA	NA
Total	107	0.104385	1	NA	NA			Total	33	0.470246	1	NA	NA
Adonis comparisons	Df	Summ of Squares	F.Model	R2	p-val	p-adj	sig
rosette_tromso vs rosette_brest	1	0.0054666	4.43984	0.0596433	0.024	0.24
rosette_tromso vs rosette_palavas	1	0.00265246	2.33301	0.0331709	0.112	1
rosette_tromso vs water_brest	1	0.00591555	3.07069	0.0747661	0.057	0.57
rosette_tromso vs water_palavas	1	0.00522732	2.70875	0.0665396	0.094	0.94
rosette_brest vs rosette_palavas	1	0.000510636	1.90706	0.0289356	0.187	1
rosette_brest vs water_brest	1	0.00299526	7.81509	0.186896	0.003	0.03	*
rosette_brest vs water_palavas	1	0.00250833	6.48144	0.160109	0.01	0.1
rosette_palavas vs water_brest	1	0.00385119	29.67	0.481109	0.005	0.05	*
rosette_palavas vs water_palavas	1	0.00329453	24.6286	0.434914	0.002	0.02	*
water_brest vs water_palavas	1	0.00013463	1.53872	0.434823	0.333333	1
Unifrac	Df	Summ of Squares	R2	F	Pr(>F)			Unifrac	Df	Summ of Squares	R2	F	Pr(>F)
rosette site : seawater site	4	7.21588	0.2065	6.70118	0.001			treatment	3	0.307569	0.0922895	1.01673	0.404
Residual	103	27.7278	0.7935	NA	NA			Residual	30	3.02509	0.907711	NA	NA
Total	107	34.9437	1	NA	NA			Total	33	3.33266	1	NA	NA
Adonis comparisons	Df	Summ of Squares	F.Model	R2	p-val	p-adj	sig
rosette_tromso vs rosette_brest	1	3.78346	11.1984	0.137914	0.001	0.01	*
rosette_tromso vs rosette_palavas	1	4.60186	14.918	0.179913	0.001	0.01	*
rosette_tromso vs water_brest	1	0.702975	1.53477	0.0388208	0.044	0.44
rosette_tromso vs water_palavas	1	0.773118	1.68795	0.0425306	0.003	0.03	.
rosette_brest vs rosette_palavas	1	0.160104	1.00912	0.0155228	0.315	1
rosette_brest vs water_brest	1	0.629409	3.25088	0.0872699	0.065	0.65
rosette_brest vs water_palavas	1	0.921765	4.7612	0.122834	0.047	0.47
rosette_palavas vs water_brest	1	0.683689	5.59659	0.148859	0.034	0.34
rosette_palavas vs water_palavas	1	1.00746	8.24785	0.204926	0.017	0.17
water_brest vs water_palavas	1	0.45573	2.70027	0.574493	0.333333	1
Jaccard	Df	Summ of Squares	R2	F	Pr(>F)			Jaccard	Df	Summ of Squares	R2	F	Pr(>F)
rosette site : seawater site	4	10.3389	0.241417	8.19488	0.001			treatment	3	1.31001	0.0875747	0.959801	0.73
Residual	103	32.487	0.758583	NA	NA			Residual	30	13.6488	0.912425	NA	NA
Total	107	42.8259	1	NA	NA			Total	33	14.9588	1	NA	NA
Adonis comparisons	Df	Summ of Squares	F.Model	R2	p-val	p-adj	sig
rosette_tromso vs rosette_brest	1	4.81085	13.0678	0.157315	0.001	0.01	*
rosette_tromso vs rosette_palavas	1	6.26576	19.8951	0.22635	0.001	0.01	*
rosette_tromso vs water_brest	1	0.956718	2.38075	0.0589577	0.001	0.01	*
rosette_tromso vs water_palavas	1	0.950775	2.36484	0.0585866	0.001	0.01	*
rosette_brest vs rosette_palavas	1	1.43853	5.40891	0.0779282	0.001	0.01	*
rosette_brest vs water_brest	1	1.04454	3.26548	0.0876276	0.003	0.03	.
rosette_brest vs water_palavas	1	1.04559	3.26658	0.0876544	0.002	0.02	.
rosette_palavas vs water_brest	1	1.2145	5.9594	0.156994	0.004	0.04	.
rosette_palavas vs water_palavas	1	1.21462	5.95333	0.156859	0.001	0.01	*
water_brest vs water_palavas	1	0.63487	3.31287	0.623556	0.333333	1

## Sheet: TS4_Beta_Dispersion
Table S4. Permutation test for homogeneity of multivariate dispersions and pairwise comparisons for rosette samples according to rosette site and treatment. Number of Permutation: 1000. p-value and contrasts significances are shown as: ns (non-significant) if p-adj > 0.05, * if 0.01 < p-adj ≤ 0.05, ** if 0.001 < p-adj ≤ 0.01, *** if p-adj ≤ 0.001. CT: Control Treatment, AT: Acidified Treatment, H…
Species Comparison Analysis - Seabass & Cod						Climate Change-related Simulation on Cod
Bray-Curtis	Df	Summ of Squares	Mean of Squares	F	Pr(>F)	Bray-Curtis	Df	Summ of Squares	Mean of Squares	F	Pr(>F)
rosette site	2	4.0819	2.04093	175.55	0.000999 ***	treatment	3	0.01362	0.00454	0.6025	0.6024
Residual	101	1.1742	0.01163			Residual	30	0.22607	0.0075356
Pairwise comparisons:						Pairwise comparisons:
(Observed p-value below diagonal, permuted p-value above diagonal)						(Observed p-value below diagonal, permuted p-value above diagonal)
	rosette_brest	rosette_Palavas	rosette_tromso				CT	AT	HT	AHT
rosette_brest		0.000999 ***	0.001 ***			CT		0.6014	0.4206	0.67033
rosette_palavas	2.3815E-19 ***		0.001 ***			AT	0.60303		0.2827	0.43457
rosette_tromso	0.00025547 ***	2.3248E-33 ***				HT	0.40774	0.27326		0.8092
						AHT	0.66261	0.41948	0.81606
Wunifrac	Df	Summ of Squares	Mean of Squares	F	Pr(>F)	Wunifrac	Df	Summ of Squares	Mean of Squares	F	Pr(>F)
rosette site	2	0.010615	0.0053077	14.674	0.000999 ***	treatment	3	0.03671	0.0122366	2.9222	0.03996 *
Residuals	101	0.036533	0.0003617			Residual	30	0.12563	0.0041875
Pairwise comparisons p-values:						Pairwise comparisons:
(Observed p-value below diagonal, permuted p-value above diagonal)						(Observed p-value below diagonal, permuted p-value above diagonal)
	rosette_brest	rosette_Palavas	rosette_tromso				CT	AT	HT	AHT
rosette_brest		0.000999 ***	0.001 ***			CT		0.044955 *	0.005 **	0.000999 ***
rosette_palavas	0.00000014966 ***		0.1998			AT	0.0534409		0.6733	0.582418
rosette_tromso	0.00075422 ***	0.19363 ***				HT	0.0092693 **	0.647847		0.2108
						AHT	0.004403 **	0.572842	0.21102

## Sheet: TS5_Interid_Variab_Model
Table S5. Mean dispersion distance from centroid (mean DispDist) per group of samples addressing interindividual variability of the nasal microbiota of Tromsø cod, Brest seabass and Palavas seabass reared under ambient conditions. Mean DispDist was calculated using Wunifrac distance dissimilarity metric. The minimal number of samples (value with black edges) to cover interindividual variability e…
Tromsø cod	group of samples
Number of samples	1	2	3	4	5	6	7	8	9	10	11	12	13	14	15	16	17	18	19	20	21	22	23	24	25	26	27	28	29	30	31	32	33	34	35	36	37	38
mean DispDist - Wunifrac	0	0.00962194	0.0116288	0.0126379	0.0134824	0.0125679	0.0133968	0.013524	0.0137914	0.0134737	0.0141818	0.0136221	0.0143436	0.0146762	0.0139555	0.0140079	0.0137991	0.0144364	0.0141074	0.0142319	0.01441	0.0139918	0.0144366	0.0141336	0.0142918	0.014329	0.014258	0.014091	0.0143862	0.0144433	0.0144932	0.0143376	0.0144942	0.01416	0.0143327	0.0144668	0.0143532	0.0143827
DiffVar (%)		33.1008	19.1477	12.1312	6.25996	12.6182	6.8554	5.97066	4.11148	6.32016	1.39721	5.28848	0.272246	-2.04037	2.97062	2.60604	4.05793	-0.372776	1.9146	1.04894	-0.189366	2.71813	-0.374119	1.73211	0.63226	0.373403	0.867513	2.02813	-0.0241633	-0.420925	-0.767637	0.313567	-0.774592	1.54875	0.347629	-0.584382	0.205734	0
Brest sebasss	group of samples
Number of samples	1	2	3	4	5	6	7	8	9	10	11	12	13	14	15	16	17	18	19	20	21	22	23	24	25	26	27	28	29	30	31	32	33	34
mean DispDist - Wunifrac	0	0.023152	0.0275267	0.0285619	0.0300172	0.0309062	0.0310727	0.0309525	0.0317133	0.0315852	0.0316423	0.0319018	0.0322658	0.0320964	0.0321986	0.0322794	0.0323084	0.0323542	0.032484	0.032519	0.0326998	0.0325358	0.0326072	0.0325654	0.0327554	0.0325862	0.032565	0.0326885	0.0327203	0.0327813	0.032754	0.0327844	0.0328648	0.0328254
DiffVar (%)		29.4691	16.142	12.9884	8.55509	5.84653	5.33956	5.70564	3.38785	3.77815	3.60421	2.81376	1.70489	2.22082	1.90954	1.66341	1.5749	1.43533	1.03997	0.933397	0.382739	0.882243	0.66469	0.792095	0.213169	0.728647	0.793143	0.416889	0.320131	0.134257	0.217532	0.124906	-0.11992	0
Palavas sebasss	group of samples
Number of samples	1	2	3	4	5	6	7	8	9	10	11	12	13	14	15	16	17	18	19	20	21	22	23	24	25	26	27	28	29	30	31	32
mean DispDist - Wunifrac	0	0.00638976	0.00750944	0.00808212	0.00825205	0.0082904	0.00836238	0.00861182	0.00873635	0.00870041	0.00856944	0.00874527	0.00877991	0.00883328	0.00879387	0.00872024	0.00883353	0.00877229	0.00880875	0.00873705	0.00873574	0.00882206	0.00876283	0.00875238	0.00880782	0.00884082	0.00882569	0.00882604	0.00882028	0.00883202	0.00881542	0.00882077
DiffVar (%)		27.56	14.8663	8.37393	6.44751	6.01276	5.19667	2.3688	0.957052	1.36442	2.84928	0.855908	0.463154	-0.141908	0.304892	1.13969	-0.144716	0.54953	0.136289	0.949076	0.96393	-0.0146138	0.656843	0.775257	0.14682	-0.227353	-0.0558001	-0.0597447	0.00558021	-0.127571	0.0606538	0

## Sheet: TS6_SW_parameter
Tables S6. Weakly seawater and carbonate system parameters in every phase of exposure to the climate change-related treatments (CT: Control Treatment, AT: Acidified Treatment, HT: Heatwave Treatment, AHT: Acidified & Heatwave Treatment). TA: total alkalinity; f: fugacity; p: partial pressure; W: saturation state; NIST scale (National Institute of Standards and Technology scale). Note1: temperatur…
Date of the seawater sampling for TA analysis	Phase	Treatment	Temperature (°C)	pH (NIST scale)	pH (total scale)	TA (mmol kgSW-1)	fCO2 (matm)	pCO2 (matm)	HCO3 (mmol kgSW-1)	CO3 (mmol kgSW-1)	CO2 (mmol kgSW-1)	W calcite	W aragonite
2022-05-31	acclimation to treatments	CT	8.5	8.08 ± 0.01	8.22 ± 0.01	3632.1 ± 1801.4	399.7 ± 208.1	401.5 ± 209	3157.7 ± 1600.6	203.8 ± 100.8	25.3 ± 13.2	4.92 ± 2.43	3.08 ± 1.52
		AT	8.5	7.72 ± 0.01	7.85 ± 0.01	2319.7 ± 35	636.4 ± 10.7	639.2 ± 10.7	2167.1 ± 30.7	60.4 ± 2.1	40.3 ± 0.7	1.46 ± 0.05	0.91 ± 0.03
		HT	8.5	8.06 ± 0	8.2 ± 0.01	2526.9 ± 9.9	289.3 ± 5.5	290.6 ± 5.5	2191.2 ± 12.7	135.7 ± 1	18.3 ± 0.3	3.27 ± 0.02	2.05 ± 0.02
		AHT	8.5	7.69 ± 0.01	7.82 ± 0.01	2547.5 ± 7.3	748.7 ± 22.5	752 ± 22.6	2392.6 ± 2.5	62.5 ± 2	47.4 ± 1.4	1.51 ± 0.05	0.95 ± 0.03
2022-06-06	heatwave: temperature increase	CT	8.8	8.12 ± 0.01	8.27 ± 0.01	2327.7 ± 19.3	219.6 ± 3.9	220.5 ± 3.9	1966.2 ± 16.1	143.9 ± 2.4	13.9 ± 0.2	3.47 ± 0.06	2.18 ± 0.04
		AT	8.8	7.77 ± 0.01	7.91 ± 0.01	1985.7 ± 89.5	465.5 ± 20.8	467.6 ± 20.9	1831.4 ± 82.1	59 ± 3.8	29.5 ± 1.3	1.42 ± 0.09	0.89 ± 0.06
		HT	12	8.05 ± 0.01	8.24 ± 0.01	2124.9 ± 129	214.9 ± 15.7	215.9 ± 15.8	1806.3 ± 114.3	124.2 ± 8.2	13.6 ± 1	3 ± 0.2	1.88 ± 0.12
		AHT	12	7.72 ± 0.01	7.9 ± 0.02	2148.6 ± 225.4	514 ± 28.9	516.3 ± 29	1987.3 ± 205	62.9 ± 9.4	32.6 ± 1.8	1.52 ± 0.23	0.95 ± 0.14
2022-06-14	heatwave: temperature plateau	CT	8.4	8.09 ± 0.01	8.22 ± 0.01	2058.4 ± 22.3	218.2 ± 5.3	219.1 ± 5.4	1759 ± 12.2	115.9 ± 4.3	13.8 ± 0.3	2.8 ± 0.1	1.75 ± 0.06
		AT	8.4	7.66 ± 0.01	7.79168	2316.94	730.349	733.572	2182.3	53.3115	46.277	1.2861	0.806284
		HT	16.3	8 ± 0.04	8.24 ± 0.02	2338.8 ± 8.7	235.4 ± 13.6	236.4 ± 13.7	1992.1 ± 8.2	138 ± 6.9	14.9 ± 0.9	3.33 ± 0.17	2.09 ± 0.1
		AHT	16.3	7.68 ± 0.03	7.89523	2331.68	570.227	572.744	2162.64	67.0569	36.1312	1.61769	1.01417
2022-06-20	heatwave: temperature decrease	CT	8	8.09 ± 0	8.23 ± 0	2341 ± 26.9	246.8 ± 2.6	247.9 ± 2.6	2006.3 ± 22.7	133.3 ± 2.3	15.6 ± 0.2	3.22 ± 0.06	2.02 ± 0.03
		AT	8	7.66 ± 0.01	7.78 ± 0.01	2318.6 ± 19.8	747.2 ± 19.5	750.5 ± 19.6	2186.2 ± 14.8	52.4 ± 2.1	47.3 ± 1.2	1.26 ± 0.05	0.79 ± 0.03
		HT	9.1	8.11 ± 0.01	8.26 ± 0.01	2339.8 ± 25.9	225.2 ± 6	226.2 ± 6	1981.6 ± 19	142.6 ± 4.5	14.3 ± 0.4	3.44 ± 0.11	2.16 ± 0.07
		AHT	9.1	7.71 ± 0.01	7.85 ± 0.01	2323.7 ± 76.9	633.8 ± 31.6	636.6 ± 31.7	2170.2 ± 74.6	60.8 ± 1.5	40.2 ± 2	1.47 ± 0.04	0.92 ± 0.02
2022-06-28	retro-acclimation to control temperature	CT	9.1	8.09 ± 0.01	8.23 ± 0.01	2326.38 ± 6.5	240.1 ± 3.9	241.2 ± 4	1988.2 ± 8.9	134.5 ± 1	15.2 ± 0.2	3.25 ± 0.02	2.03 ± 0.01
		AT	9.1	7.68 ± 0.01	7.82 ± 0.01	2335.34 ± 11.46	684.5 ± 15.3	687.5 ± 15.4	2190.6 ± 8.7	57.4 ± 1.5	43.4 ± 1	1.38 ± 0.04	0.87 ± 0.02
		HT	9.1	8.12 ± 0.01	8.26 ± 0.02	2322.05 ± 12.88	216.6 ± 2.5	217.6 ± 2.5	1958.1 ± 6.7	144.7 ± 2.7	13.7 ± 0.2	2.29 ± 2.07	1.44 ± 1.3
		AHT	9.1	7.67 ± 0.02	7.81 ± 0.02	2330.15 ± 10.55	707.6 ± 38.1	710.8 ± 38.3	2190 ± 12.6	55.5 ± 2.6	44.8 ± 2.4	1.34 ± 0.06	0.84 ± 0.04
