# Supplementary material for: The nasal microbiota of two marine fish species: diversity, community structure, variability, and first insights into the impacts of climate change-related stressors
Source: FEMS Microbiol Ecol. 2025 Feb 17;101(3):fiaf018. doi: 10.1093/femsec/fiaf018 (PMC11879562; doi:10.1093/femsec/fiaf018)
Supplement: fiaf018_Supplemental_Files [file fiaf018_supplemental_files.zip › Supplementary_Script_NasalMicrobiota_Cohen-Rengifo_et_al_2024.R]

## ~~~~~~~~~~~~~~~~~~~~~~~~~~~~~~~~~~~~~~~~~~~~~~~~~~~~~~~~~~~~~~~~~~~~~~~~ ####
##                                                                            ## 
## Script name: scripts_Papier_MicrOlf.R                                      ##
##                                                                            ##
## Purpose of script: Statistical analyses of metabarcoding data              ##
##                                                                            ##
## Author:                                                                    ##
##      - Cyril Noël (PhD) - SeBiMER                                          ##
##      - Mishal Cohen (PhD) - PHYTNESS                                       ##
##                                                                            ##
## Date Created: 2024-09-03                                                   ##
##                                                                            ##
## Copyright (c) Cyril Noël, 2024                                             ##
##                                                                            ##
## ~~~~~~~~~~~~~~~~~~~~~~~~~~~~~~~~~~~~~~~~~~~~~~~~~~~~~~~~~~~~~~~~~~~~~~~~ ####

#### 1) Load required packages                                          ####
cran_packages <- c("BiocManager", "dplyr", "ggpubr", "ggplot2", "gridExtra",
                   "grid", "inflection", "lemon", "reshape2", "rstatix", 
                   "svglite", "stringr", "tidyr", "UpSetR", "vegan")
for (p in cran_packages) {
  if (!require(p, character.only=TRUE)) {
    install.packages(p, character.only=TRUE)
    library(p, character.only=TRUE)
  } else {
    library(p, character.only=TRUE)
  }
}

if(!require("metagMisc")) devtools::install_github("vmikk/metagMisc")
if(!require("pairwiseAdonis")) install_github("pmartinezarbizu/pairwiseAdonis/pairwiseAdonis")

bioc_packages <- c("ANCOMBC","phyloseq", "microbiome", "metagenomeSeq")
for (p in bioc_packages) {
  if (!require(p, character.only=TRUE)) {
    BiocManager::install(p)
    library(p, character.only=TRUE)
  } else {
    library(p, character.only=TRUE)
  }
}

#### Description                                                            ####
# The following pipeline is an example using the phyloseq object for LOCproj and
# "sample_locality" as analysed variable. LOCproj corresponds to the species comparison analysis

#### 2) Raw data import                                                     ####
 
#### __2.1) Import phyloseq object LOCproj                                  ####

RAW_PHYLOSEQ <- readRDS("phyloseqVAR.rds")

#### 3) Alpha Diversity                                                     ####

#### __3.1) Calcul of diversity indexes (Oberved, Shannon, InvSimpson)      ####

alpha_div <- estimate_richness(RAW_PHYLOSEQ, measures=c("Observed", "Shannon","InvSimpson"))
write.table(alpha_div, "alpha_diversity_value_full.tsv", col.names=NA, row.names=TRUE, sep="\t", dec=".", quote=FALSE)


alpha_div_sdf <- data.frame(alpha_div, sample_data(RAW_PHYLOSEQ), check.names=FALSE)
alpha_div_sdf <- gather(alpha_div_sdf, key="Index", value="Value", Observed, Shannon, InvSimpson)
alpha_div_sdf$Index <- factor(alpha_div_sdf$Index, levels=c("Observed", "Shannon","InvSimpson"))

alpha_div_sdf[, "sample_locality"] <- as.factor(alpha_div_sdf[, "sample_locality"])

#### __3.2) Plots according to user-selected variable                       ####
#### ___ 3.2.1) T-test                                                      ####

var_significance_sampleLOC <- alpha_div_sdf %>% group_by(Index) %>% t_test(Value~sample_locality,comparisons = list(c("rosette_tromso","rosette_brest"),c("rosette_tromso","rosette_palavas"),c("rosette_brest","rosette_palavas"),c("rosette_brest","water_brest"),c("rosette_palavas","water_palavas"),c("water_brest","water_palavas"))) %>% adjust_pvalue(method="bonferroni") %>% add_significance()
write.table(var_significance_sampleLOC, "alpha_pvals_sampleLOC.txt", col.names=NA, row.names=TRUE, sep="\t", dec=".", quote=FALSE)

level_count <- length(levels(alpha_div_sdf[, "sample_locality"]))
apha_div_bxp_color <- adjustcolor(c("#79297D","#EE3377","#EE7733","#009988","#6699CC"), alpha.f=0.8)

alpha_bxp_sampleLOC <- ggboxplot(alpha_div_sdf, x="sample_locality", y="Value", fill="sample_locality", facet.by="Index", scales="free_y", add.params=list(size=1)) +
  scale_y_continuous(expand=expansion(mult=c(0.05, 0.1))) +
  stat_pvalue_manual(var_significance_sampleLOC, hide.ns=TRUE, label="{signif(p.adj,1)}{p.adj.signif}", label.size=4, tip.length = 0.02, y.position = c(100,150,3.5,3,4.5,15,28)) +
  scale_fill_manual(values=apha_div_bxp_color) +
  labs(y="Index values", fill="") +
  theme_minimal() +
  theme(axis.line = element_line(color="black"))+
  theme(axis.text = element_text(size=16, color="black")) +
  theme(axis.text.x = element_blank()) +
  theme(strip.text.x = element_text(size=16, face="bold", color="black")) +
  theme(strip.background = element_rect(fill="grey85")) +
  theme(panel.background = element_rect(fill="white")) +
  theme(plot.background = element_rect(fill="white",color="white")) +
  theme(axis.title.x = element_blank()) +
  theme(axis.title.y = element_text(size=20, face="bold")) +
  theme(legend.title = element_text(size=16)) +
  theme(legend.text = element_text(size=15)) +
  theme(legend.position = "bottom")+
  guides(fill=guide_legend(nrow=2, byrow=TRUE))

ggsave(filename="alpha_diversity_samplePop.pdf", alpha_bxp_sampleLOC, device="svg", width=7, height=5, dpi=700)
ggsave(filename="alpha_diversity_samplePop.svg", alpha_bxp_sampleLOC, device="png", width=7, height=5, dpi=700)


#### 4) Beta Diversity                                                      ####
#### __ 4.1) Data normalization                                           ####

NORM_PHYLOSEQ <- phyloseq_transform_css(RAW_PHYLOSEQ, norm=TRUE, log=TRUE)

NORM_PHYLOSEQ_s <- phyloseq_transform_css(RAW_PHYLOSEQ_subset, norm=TRUE, log=TRUE)

#### __ 4.2) Ordination calculation                                       ####

index_1 <- c("jaccard", "bray")
index_2 <- c("unifrac", "wunifrac")
all_index <- c("jaccard", "bray", "unifrac", "wunifrac")
ord_type <- c("NMDS", "PCoA")

for(idx in index_1) { 
  for(type in ord_type) {
    assign(paste0("ordination_", type , "_", idx), ordinate(NORM_PHYLOSEQ, type, idx, k=2, trymax=100))
    if (type == "NMDS" && eval(parse(text=paste0("ordination_", type, "_", idx)))$stress > 0.15) {
      assign(paste0("ordination_", type, "-", idx), ordinate(NORM_PHYLOSEQ, type, idx, k=3, trymax=100))    
    }
    if (type == "NMDS" && eval(parse(text=paste0("ordination_", type, "_", idx)))$stress > 0.15) {
      assign(paste0("ordination_", type, "_", idx), ordinate(NORM_PHYLOSEQ, type, idx, k=4, trymax=100))
    }
  }
}

for(idx in index_2) { 
  for(type in ord_type) {
    assign(paste0("ordination_", type, "_", idx), ordinate(NORM_PHYLOSEQ, type, idx))
  }
}

#### __ 4.3) Variance explanation                                           ####

variables <- paste(collapse =" + ", c("sample_locality"))

justify <- function(x, hjust="center", vjust="center", draw=TRUE){
  w <- sum(x$widths)
  h <- sum(x$heights)
  xj <- switch(hjust,
               center = 0.4,
               left = 0.5*w,
               right=unit(1,"npc") - 0.5*w)
  yj <- switch(vjust,
               center = 0.5,
               bottom = 2*h,
               top=unit(1,"npc") - 0.5*h)
  x$vp <- viewport(x=xj, y=yj)
  if(draw) grid.draw(x)
  return(x)
}

for(idx in all_index) {
  f  <- paste("phyloseq::distance(NORM_PHYLOSEQ, idx)"," ~ ", variables)
  permanova_result <- adonis2(as.formula(f), data=data.frame(sample_data(NORM_PHYLOSEQ)), permutations=999, by="terms")
  assign(paste0("permanova_result_", idx), permanova_result)
  permanova_result_summary <- permanova_result[1:length(permanova_result$R2)-1,c(3,5)]
  permanova_result_summary$R2 <- round(permanova_result_summary$R2 * 100, 2)
  colnames(permanova_result_summary) <- c("R2", "pvalue")
  permanova_result_summary <- permanova_result_summary %>% mutate(Significance = case_when(pvalue <= 0.001 ~ "***", pvalue > 0.001 & pvalue < 0.01 ~ "**", pvalue > 0.01 & pvalue < 0.05 ~ "*", pvalue > 0.05 ~ "ns"))
  permanova_result_summary <- permanova_result_summary %>% replace(is.na(.), "")
  df_permanova <- tableGrob(permanova_result_summary,
                            theme=ttheme_minimal(core=list(bg_params=list(fill=adjustcolor("#E7E7E7",alpha.f=0.2)),
                                                           fg_params=list(fontface=3, fontsize=6)),
                                                 colhead=list(bg_params=list(fill="#BFBFBF"),
                                                              fg_params=list(col="white", fontface=4L, fontsize=6)),
                                                 rowhead=list(fg_params=list(col="#BFBFBF", fontface=3L, fontsize=6))))
  
  plot_df_permanova <- list(df_permanova)
  plot_df_permanova <- lapply(plot_df_permanova, justify, vjust="center", draw=FALSE)
  plot_h <- grid::convertHeight(sum(df_permanova$heights)*1.1, "in", TRUE)
  plot_w <- grid::convertWidth(sum(df_permanova$widths)*2.5, "in", TRUE) 
  
  ggsave(paste0("permanova_table_sampleLOC_", idx, ".png"), grid.arrange(grobs=plot_df_permanova, ncol=2), height=plot_h, width=plot_w, device="png", dpi=300)
  
}


sample_locality = get_variable(NORM_PHYLOSEQ, "sample_locality")

for(idx in all_index) {
  assign(paste0("adonis_result_", idx), adonis2(phyloseq::distance(NORM_PHYLOSEQ, idx) ~ eval(parse(text="sample_locality")), permutations = 999))
  adonis_result = eval(parse(text=paste0("adonis_result_", idx)))
  rownames(adonis_result)[1] <- "sample_locality"
  assign(paste0("adonis_result_", idx), adonis_result)
  write.table(eval(parse(text=paste0("adonis_result_", idx))), paste0("sample_locality", "_permanova_result_", idx,".tsv"), col.names=NA, sep="\t", quote=F)
  assign(paste0("pairwiseadonis_result_", idx), pairwise.adonis(phyloseq::distance(NORM_PHYLOSEQ, idx), eval(parse(text="sample_locality")), p.adjust.m = "bonferroni"))
  write.table(eval(parse(text=paste0("pairwiseadonis_result_", idx))), paste0("sample_locality", "_pairwiseAdonis_result_", idx,".tsv"), col.names=T, row.names=F, sep="\t", quote=F)
}

#### __ 4.4) NMDS and PCoA plots                                          ####

## function
plot.ordi <- function(physeq, ordination, ordi_type, idx, var, ordi_color, permanova_result, norm) {
  assign("R2_var", eval(parse(text=paste0("permanova_result_", idx)))[var, 3] * 100)
  if(ordi_type == "NMDS") {
    plot_ordination(physeq, ordination, type="samples", color=var) +
      theme_classic() +
      geom_point(size=5) +
      geom_text(label=sample_names(physeq), col="black", size=2.5, vjust=2, hjust=1)+
      theme(legend.text=element_text(size=13)) +
      theme(legend.title=element_text(size=14)) +
      labs(color=var) +
      theme(axis.text=element_text(size=12,color="black")) +
      scale_fill_manual(values=ordi_color) +
      scale_color_manual(values=ordi_color) +
      stat_ellipse(geom="polygon", alpha=0.1, type="t", aes_string(fill=var)) +
      theme(plot.caption = element_text(size=14)) +
      labs(caption = paste("Stress:",round(ordination$stress,4),
                           "\nPermutation test R2:",round(R2_var,2),
                           paste("\n", var, "variable significance: p-value"),permanova_result[var,]$`Pr(>F)`, sep=" "))
    ggsave(filename=paste0("ordination_", ordi_type, "_", idx, "_", var, "_", norm ,".svg",sep=""), device="svg", width=7, height=5, dpi=700)
    ggsave(filename=paste0("ordination_", ordi_type, "_", idx, "_", var, "_", norm, ".png",sep=""), device="png", width=7, height=5, dpi=700)
  } else {
    plot_ordination(physeq, ordination, type="samples", color=var) +
      theme_classic() +
      geom_point(size=5) +
      geom_text(label=sample_names(physeq), col="black", size=2.5, vjust=2, hjust=1)+
      theme(legend.text=element_text(size=13)) +
      theme(legend.title=element_text(size=14)) +
      labs(color=var) +
      theme(axis.text=element_text(size=12,color="black")) +
      scale_fill_manual(values=ordi_color) +
      scale_color_manual(values=ordi_color) +
      stat_ellipse(geom="polygon", alpha=0.1, type="t", aes_string(fill=var)) +
      theme(plot.caption = element_text(size=14)) +
      labs(caption = paste("Permutation test R2:",round(R2_var,2), 
                           paste("\n", var, "variable significance: p-value"),permanova_result[var,]$`Pr(>F)`, sep=" "))
    ggsave(filename=paste0("ordination_", ordi_type, "_", idx, "_", var, "_", norm, ".svg",sep=""), device="svg", width=7, height=5, dpi=700)
    ggsave(filename=paste0("ordination_", ordi_type, "_", idx, "_", var, "_", norm, ".png",sep=""), device="png", width=7, height=5, dpi=700)
  }
}

ordi_color <- adjustcolor(c("#79297D","#EE3377","#EE7733","#009988","deepskyblue4"), alpha.f=0.8)

for(dist in all_index) {
  plot.ordi(NORM_PHYLOSEQ, eval(parse(text=paste0("ordination_PCoA_", dist))), "PCoA", dist, "sample_locality", ordi_color, eval(parse(text=paste0("permanova_result_", dist))), "CSS")
}

#### 5) Intersects                                                          ####
#### __ 5.1) Merge samples according to the user-selected variable        ####

MERGED_PHYLOSEQ <- merge_samples(RAW_PHYLOSEQ, "sample_locality")

#### __ 5.2) Group ASVs at the different tax level                        ####

MERGED_PHYLOSEQ_PHYLUM <- tax_glom(MERGED_PHYLOSEQ, "Phylum")
MERGED_PHYLOSEQ_GENUS <- tax_glom(MERGED_PHYLOSEQ, "Genus")
MERGED_PHYLOSEQ_ASV <- tax_glom(MERGED_PHYLOSEQ, "ASV")

#### __ 5.3) Data processing                                              ####

UpSetR_data_PHYLUM <- data.frame(t(otu_table(MERGED_PHYLOSEQ_PHYLUM)))
UpSetR_data_PHYLUM[UpSetR_data_PHYLUM > 0] <- 1
png("UpSetR_PHYLUM.png", res=150, width=2200, height=1700)
upset(UpSetR_data_PHYLUM, nsets=ncol(UpSetR_data_PHYLUM), keep.order=T, matrix.color="#7F7F7F", shade.color="#E7E7E7", main.bar.color="#BFBFBF", 
      sets.bar.color="#BFBFBF", number.angles=0, text.scale = c(4,3,2.5,3,3,3), point.size=3, line.size=1.2, 
      mainbar.y.label="Number of Phylum", sets.x.label = "Total Phylum by condition", set_size.show=T)
dev.off()

UpSetR_data_GENUS = data.frame(t(otu_table(MERGED_PHYLOSEQ_GENUS)))
UpSetR_data_GENUS[UpSetR_data_GENUS > 0] <- 1
png("UpSetR_GENUS.png", res=150, width=2200, height=1700)
upset(UpSetR_data_GENUS, nsets=ncol(UpSetR_data_GENUS), keep.order=T, matrix.color="#7F7F7F", shade.color="#E7E7E7", main.bar.color="#BFBFBF", 
      sets.bar.color="#BFBFBF", number.angles=0, text.scale = c(4,3,2.5,3,3,3), point.size=3, line.size=1.2, mainbar.y.label="Number of Genus", sets.x.label = "Total Genus by condition", set_size.show=T)
dev.off()

UpSetR_data_ASV <- data.frame(t(otu_table(MERGED_PHYLOSEQ)))
UpSetR_data_ASV[UpSetR_data_ASV > 0] <- 1
colnames(UpSetR_data_ASV) <- c("rosette\nBrest","rosette\nPalavas","rosette\nTromso","water\nBrest","water\nPalavas")
svg("UpSetR_ASV.svg", res=550, width=3200, height=2700)
upset(UpSetR_data_ASV, nsets=ncol(UpSetR_data_ASV), keep.order=T, matrix.color="#7F7F7F", shade.color="#E7E7E7", main.bar.color="#BFBFBF", 
      sets.bar.color="#BFBFBF", number.angles=0, text.scale = c(4,3,2.5,3,3,3), point.size=3, line.size=1.2, 
      mainbar.y.label="Number of ASVs", sets.x.label = "Total ASV by condition", set_size.show=T)
dev.off()

#### 6) ANCOM-BC                                                            ####

#### __6.1) Import phyloseq object LOCproj                                  ####

RAW_PHYLOSEQ <- readRDS("C:/Users/mcohen/Documents/MICROLF/metabarcoding/R_metab/phyloseqVAR.rds")

#### __6.2) Subset phyloseq object according to sample locality             ####
# for each target comparison instance 
# for example: Tromso rosette Vs. Brest rosette

SUBSET_PHYLOSEQ <- subset_samples(RAW_PHYLOSEQ, sample_locality %in% c("rosette_tromso", "rosette_brest"))

#### __6.3) Differential testing                                            ####

ancombc_output <- ancombc2(SUBSET_PHYLOSEQ, tax_level="Phylum", fix_formula="sample_locality")
ancombc_output_res <- data.frame(ancombc_output$res, check.names=T)
colnames(ancombc_output_res) <- str_replace_all(colnames(ancombc_output_res), "\\.", " ")

####  __6.4) Reformat ANCOM-BC results                                      ####
lfc <- data.frame(taxon=ancombc_output_res$taxon, ancombc_output_res[,grepl("lfc_", colnames(ancombc_output_res))], check.names=F)

colnames(lfc) <-  str_remove_all(colnames(lfc), paste("lfc", "sample_locality", sep="_"))
values_tested <-  colnames(lfc)[3] 
lfc <- lfc[, c(1,3:length(lfc))]
colnames(lfc) <- c("taxon", paste(colnames(lfc)[2:length(lfc)],"lfc",sep="_"))
padjvalue <- data.frame(taxon=ancombc_output_res$taxon, ancombc_output_res[,grepl("q_", colnames(ancombc_output_res))], check.names=F)

colnames(padjvalue) <-  str_remove_all(colnames(padjvalue), paste("q", "sample_locality", sep="_"))
padjvalue <- padjvalue[, c(1,3:length(padjvalue))]
padjvalue_signif <- padjvalue
colnames(padjvalue) <- c("taxon", paste(colnames(padjvalue)[2:length(padjvalue)],"padjvalue",sep="_"))
rownames(padjvalue_signif) <- padjvalue_signif$taxon
padjvalue_signif <- data.frame(row.names=rownames(padjvalue_signif), padjvalue_signif[,2]) 
colnames(padjvalue_signif) <- values_tested
padjvalue_signif[padjvalue_signif <= 0.001] <- "***"
padjvalue_signif[(padjvalue_signif < 0.01) & (padjvalue_signif > 0.001)] <- "**"
padjvalue_signif[(padjvalue_signif < 0.05) & (padjvalue_signif > 0.01)] <- "*"
padjvalue_signif[padjvalue_signif > 0.05] <- "ns"
colnames(padjvalue_signif) <- paste(colnames(padjvalue_signif), "signif", sep="_")
padjvalue <- merge(padjvalue, padjvalue_signif, by.x="taxon", by.y="row.names")

merged_ancombc_results <- merge(lfc, padjvalue, by="taxon")
merged_ancombc_results <- merged_ancombc_results %>% select(taxon, order(colnames(merged_ancombc_results)))

write.table(merged_ancombc_results, "ancombc_summary_output_TromsoVsBrest_phylum.tsv", col.names=T, row.names=F, sep="\t", quote=F)

#### __6.5) Plot ANCOM-BC results                                        ####

metadata <- data.frame(sample_data(SUBSET_PHYLOSEQ), check.names=F)

values_var <- unique(metadata[,"sample_locality"])
ref_value <- setdiff(values_var, values_tested)
melted_merged_ancombc_results = melt(merged_ancombc_results)
lfc_melted_merged_ancombc_results = melted_merged_ancombc_results[grep("lfc", melted_merged_ancombc_results$variable),]
filtered_melted_merged_ancombc_results = subset(lfc_melted_merged_ancombc_results, lfc_melted_merged_ancombc_results[,2:(length(lfc_melted_merged_ancombc_results)-2)] != "ns")
filtered_melted_merged_ancombc_results = na.omit(filtered_melted_merged_ancombc_results)

test_signif = names(filtered_melted_merged_ancombc_results)[sapply(filtered_melted_merged_ancombc_results, function(x) sum(is.na(x)) == length(x))]                                          

if ("sb_signif" %in% test_signif) {
  print("No significant differences observed")
} else {
  heatmap_y_label = str_replace_all(str_remove(unique(filtered_melted_merged_ancombc_results$variable), "_lfc"),"_" , " ")
  min_lfc = floor(min(filtered_melted_merged_ancombc_results$value))
  max_lfc = ceiling(max(filtered_melted_merged_ancombc_results$value))
  
  ggplot(filtered_melted_merged_ancombc_results, aes(x=taxon, y=variable, fill=value)) +
    coord_fixed() +
    geom_tile(color="white", lwd=1, linetype=1) +
    theme_minimal() +
    theme(panel.background = element_rect(fill="white", colour="black")) +
    theme(plot.background = element_rect(fill="white", colour=NA)) +
    theme(panel.grid.major=element_blank(), panel.border=element_blank()) +
    theme(axis.text = element_text(color="black", size=18)) +
    theme(axis.title = element_blank()) +
    theme(axis.text.x = element_text(angle=70, hjust=1)) +
    labs(fill="LFC", title=paste("ANCOM-BC:", str_replace_all("Cond", "_", " "), "vs", str_replace_all(ref_value, "_", " "), sep=" ")) +
    theme(plot.title = element_text(size=20, face="bold")) +
    theme(legend.title = element_text(size=20, face="bold")) +
    theme(legend.text = element_text(size=16, hjust=1)) +
    scale_fill_gradient2(limits=c(min_lfc,max_lfc), high="red", low="navyblue", mid="white", midpoint=0, na.value="white") +
    scale_y_discrete(labels=heatmap_y_label) +
    geom_text(aes(label=filtered_melted_merged_ancombc_results[,2]), size=4)
  ggsave("ancombc_heatmap_TromsoVsBrest.svg", device="svg", width=22, height=10, dpi=700)
  ggsave("ancombc_heatmap_TromsoVsBrest.png", device="png", width=22, height=10, dpi=700)
}


## ~~~~~~~~~~~~~~~~~~~~~~~~~~~~~~~~~~~~~~~~~~~~~~~~~~~~~~~~~~~~~~~~~~~~~~~~ ####

## Purpose of script: Analysis of the beta dispersion of samples            ####

## ~~~~~~~~~~~~~~~~~~~~~~~~~~~~~~~~~~~~~~~~~~~~~~~~~~~~~~~~~~~~~~~~~~~~~~~~ ####

#### 7) Beta Dispersion                                                     ####

#### __7.1) Subset phyloseq object                                          ####
#' * remove Sw samples *
RAW_PHYLOSEQ_subset <- subset_samples(RAW_PHYLOSEQ, sample_type != "water")

#### __7.2) PCA                                                             ####

PCA <- prcomp(t(otu_table(RAW_PHYLOSEQ_subset)))

# get PCA summary
d_PCA_sum <- broom::tidy(PCA, matrix = 'pcs')

#### __7.3) Beta dispersion                                                 ####
treat <- get_variable(RAW_PHYLOSEQ_subset, "sample_locality")
betadisper <- betadisper(phyloseq::distance(RAW_PHYLOSEQ_subset, "wunifrac"), treat, type="centroid")
betadisper

pbetadisper <- permutest(betadisper, pairwise=TRUE, permutations=1000)
pbetadisper

#### __7.4) Extract data from Beta dispersion                               ####

## Functions ##
# getting distances from betadisper() object
betadisper_distances <- function(model){
  temp <- data.frame(group = model$group)
  temp2 <- data.frame(distances = unlist(model$distances))
  temp2$sample <- row.names(temp2)
  temp <- cbind(temp, temp2)
  temp <- dplyr::select(temp, group, sample, dplyr::everything())
  row.names(temp) <- NULL
  return(temp)
}

# getting eigenvalues out of betadisper() object
betadisper_eigenvalue <- function(model){
  temp <- data.frame(eig = unlist(model$eig))
  temp$PCoA <- row.names(temp)
  row.names(temp) <- NULL
  return(temp)
}

# getting the eigenvectors out of a betadisper() object
betadisper_eigenvector <- function(model){
  temp <- data.frame(group = model$group)
  temp2 <- data.frame(unlist(model$vectors))
  temp2$sample <- row.names(temp2)
  temp <- cbind(temp, temp2)
  temp <- dplyr::select(temp, group, sample, dplyr::everything())
  row.names(temp) <- NULL
  return(temp)
}

# get centroids
betadisper_centroids <- function(model){
  temp <- data.frame(unlist(model$centroids))
  temp$group <- row.names(temp)
  temp <- dplyr::select(temp, group, dplyr::everything())
  row.names(temp) <- NULL
  return(temp)
}

# betadisper data
get_betadisper_data <- function(model){
  temp <- list(distances = betadisper_distances(model),
               eigenvalue = betadisper_eigenvalue(model),
               eigenvector = betadisper_eigenvector(model),
               centroids = betadisper_centroids(model))
  return(temp)
}

# get betadisper data ####
betadisper_dat <- get_betadisper_data(betadisper)

# do some transformations on the data
betadisper_dat$eigenvalue <- mutate(betadisper_dat$eigenvalue, percent = eig/sum(eig))

# add convex hull points ####
betadisper_dat$chull <- group_by(betadisper_dat$eigenvector, group) %>%
  do(data.frame(PCoA1 = .$PCoA1[c(chull(.$PCoA1, .$PCoA2), chull(.$PCoA1, .$PCoA2)[1])],
                PCoA2 = .$PCoA2[c(chull(.$PCoA1, .$PCoA2), chull(.$PCoA1, .$PCoA2)[1])])) %>%
  data.frame()

# combine centroid and eigenvector dataframes for plotting
betadisper_lines <- merge(betadisper_dat$centroids[,c("group", "PCoA1", "PCoA2")], betadisper_dat$eigenvector[,c("group", "PCoA1", "PCoA2")], by = c('group'))


## ~~~~~~~~~~~~~~~~~~~~~~~~~~~~~~~~~~~~~~~~~~~~~~~~~~~~~~~~~~~~~~~~~~~~~~~~ ####

## Purpose of script: Modeling the effect of the number of replicate        ####
##                    samples on beta dispersion.                           ####
## ~~~~~~~~~~~~~~~~~~~~~~~~~~~~~~~~~~~~~~~~~~~~~~~~~~~~~~~~~~~~~~~~~~~~~~~~ ####

#### 8) Interindividual Variability Model                                   ####

#### __8.1) Subset phyloseq object                                          ####
RAW_PHYLOSEQ_subset <- subset_samples(RAW_PHYLOSEQ, sample_type != "water")

#### __8.2) Identify samples by locality                                  ####

localityID <- unique(sample_data(RAW_PHYLOSEQ_subset)$locality)

for (id in localityID) {
  assign(paste("sample", id, sep="_"), sample_names(subset_samples(RAW_PHYLOSEQ_subset, locality == id)))
}

#### __8.3) Beta dispersion                                                 ####

max_samples <- max(length(sample_tromso), length(sample_brest), length(sample_palavas))

it_matrix <- data.frame(matrix(nrow=3, ncol=1000))

final_matrix_mean_distance_LOC <- data.frame(matrix(nrow=3, ncol=max_samples))
colID <- c(paste0("nb_sample_", seq(max_samples)))
colnames(final_matrix_mean_distance_LOC) <- colID
rowID <- c("tromso", "brest", "palavas")
rownames(final_matrix_mean_distance_LOC) <- rowID

#
for (nb_sample in 1:max_samples) {
  for (it in 1:1000) {
    if (nb_sample <= length(sample_tromso)) {
      it_sample_tromso <- sample(sample_tromso, nb_sample)
    }
    if (nb_sample <= length(sample_brest)) {
      it_sample_brest <- sample(sample_brest, nb_sample)
    }
    if (nb_sample <= length(sample_palavas)) {
      it_sample_palavas <- sample(sample_palavas, nb_sample)
    }
    list_it_samples <- c(it_sample_tromso, it_sample_brest, it_sample_palavas)
    RAW_PHYLOSEQ_beta <- subset_samples(RAW_PHYLOSEQ_subset, sample_names(RAW_PHYLOSEQ_subset) %in% list_it_samples)
    LOC <- get_variable(RAW_PHYLOSEQ_beta, "locality")
    betadisper_result <- betadisper(phyloseq::distance(RAW_PHYLOSEQ_beta, "wunifrac"), LOC, type="centroid")
    distance_df <- data.frame(betadisper_result$distances)
    colnames(distance_df) <- "distance_from_centroid"
    distance_df_sdf <- merge(distance_df, metadata_update, by="row.names", all.x=T)
    rownames(distance_df_sdf) <- distance_df_sdf$Row.names
    distance_df_sdf <- distance_df_sdf[,c("distance_from_centroid", "locality")] 
    mean_distance_LOC <-  distance_df_sdf %>% group_by(locality) %>% summarise(mean_distance=mean(distance_from_centroid))
    it_matrix[, it] <- mean_distance_LOC$mean_distance
  }
  it_matrix$it_mean_distance <- rowMeans(it_matrix)
  final_matrix_mean_distance_LOC[,nb_sample] <- it_matrix$it_mean_distance
}

final_matrix_mean_distance_LOC$LOC <- rownames(final_matrix_mean_distance_LOC)
final_matrix_mean_distance_LOC[rownames(final_matrix_mean_distance_LOC) == "brest", c("nb_sample_35", "nb_sample_36", "nb_sample_37", "nb_sample_38")] <- NA 
final_matrix_mean_distance_LOC[rownames(final_matrix_mean_distance_LOC) == "palavas", c("nb_sample_33", "nb_sample_34" , "nb_sample_35", "nb_sample_36", "nb_sample_37", "nb_sample_38")] <- NA 
plot_data_final_matrix_mean_distance_LOC <- melt(final_matrix_mean_distance_LOC)
colnames(plot_data_final_matrix_mean_distance_LOC) <- c("locality", "Nb_samples", "dispersion_value")
plot_data_final_matrix_mean_distance_LOC$Nb_samples <- str_remove_all(plot_data_final_matrix_mean_distance_LOC$Nb_samples, "nb_sample_")
plot_data_final_matrix_mean_distance_LOC$Nb_samples <- as.numeric(plot_data_final_matrix_mean_distance_LOC$Nb_samples)

write.table(plot_data_final_matrix_mean_distance_LOC, "matrix_model_vertical_wunifrac.tsv", col.names=NA, row.names=TRUE, sep="\t", dec=".", quote=FALSE)
write.table(final_matrix_mean_distance_LOC, "matrix_model_horizontal_wunifrac.tsv", col.names=NA, row.names=TRUE, sep="\t", dec=".", quote=FALSE)

ModelDispers_locality_wunifrac<- ggplot(plot_data_final_matrix_mean_distance_LOC) +
  geom_line(aes(x=Nb_samples, y=dispersion_value, group=locality, colour=locality), size=2) +
  scale_y_continuous(expand = expansion(mult=c(0, 0.05))) +
  scale_x_continuous(breaks=c(seq(min(plot_data_final_matrix_mean_distance_LOC$Nb_samples),max(plot_data_final_matrix_mean_distance_LOC$Nb_samples),by=3))) +
  theme_bw() +

  scale_color_manual(values=c("#EE7733","#79297D","#EE3377")) +
  theme(axis.text = element_text(size=14, color="black")) +
  theme(axis.title.x = element_blank()) +
  theme(axis.title.y = element_text(size=16, face="bold")) +
  labs(x="Number of sample", y="Mean Dispersion distance\nfrom centroid") +
  theme(legend.position = "none") +
  theme(plot.margin = margin(0.1,0.2,0.1,0.1, "cm"))+
  theme(legend.position = "bottom") 
ModelDispers_locality_wunifrac

ggsave(filename="ModelDispers_locality_wunifrac.svg", ModelDispers_locality_wunifrac, device="svg", dpi=300, width=7, height=6)
